# Supplementary material for: Flexible Sensors Array Based on Frosted Microstructured Ecoflex Film and TPU Nanofibers for Epidermal Pulse Wave Monitoring
Source: Sensors (Basel). 2023 Apr 3;23(7):3717. doi: 10.3390/s23073717 (PMC10099249; doi:10.3390/s23073717)
Supplement: Supplementary file 1 [file sensors-23-03717-s001.zip]

Archive with 1 entries (1 files):
- sensors-2316667-supplementary.pdf
